# Supplementary material for: Aortic valve laceration following rotational atherectomy: a case report
Source: Eur Heart J Case Rep. 2024 May 9;8(6):ytae226. doi: 10.1093/ehjcr/ytae226 (PMC11156196; doi:10.1093/ehjcr/ytae226)
Supplement: ytae226_Supplementary_Data [file ytae226_supplementary_data.zip]

Archive with 3 entries (3 files):
- Supplementary videos caption.docx
- Video 1 AR PSL.mp4
- Video2.mp4
